# Supplementary material for: Inverse Molecular Docking Elucidating the Anticarcinogenic Potential of the Hop Natural Product Xanthohumol and Its Metabolites
Source: Foods. 2022 Apr 26;11(9):1253. doi: 10.3390/foods11091253 (PMC9104229; doi:10.3390/foods11091253)
Supplement: Supplementary file 1 [file foods-11-01253-s001.zip]

Archive with 1 entries (1 files):
- foods-1680759-supplementary.pdf
